# Supplementary material for: Annual (2023) taxonomic update of RNA-directed RNA polymerase-encoding negative-sense RNA viruses (realm Riboviria: kingdom Orthornavirae: phylum Negarnaviricota)
Source: J Gen Virol. 2023 Aug 25;104(8):001864. doi: 10.1099/jgv.0.001864 (PMC10721048; doi:10.1099/jgv.0.001864)
Supplement: Supplementary material 2 [file jgv-104-1864-s002.xlsx]

## Sheet: Sheet1
OK with publication?	Author last name	Author first name	Author Middle Initial(s)	Author original name (only for article, NOT for metadata!)	Author ORCID	Author primary affiliation	Author secondary affiliation	Author third affiliation	Author fourth affilation	Author fifth affiliation	Author primary contact email
OK	Kuhn	Jens	H.		orcid.org/0000-0002-7800-6045	Integrated Research Facility at Fort Detrick (IRF-Frederick), National Institute of Allergy and Infectious Diseases, National Institutes of Health (NIH), Fort Detrick, Frederick, MD, USA					kuhnjens@mail.nih.gov
OK	Abe	Junya		阿部純也		Ornamental Plants and Vegetables Research Center, Agricultural Research Department, Hokkaido Research Organization, Takikawa, Hokkaido, Japan					abe-junya@hro.or.jp
OK	Adkins	Scott			orcid.org/0000-0003-0095-8414	United States Department of Agriculture, Agricultural Research Service, US Horticultural Research Laboratory, Fort Pierce, FL, USA					scott.adkins@ars.usda.gov
OK	Alkhovsky	Sergey	V.	Альховский Сергей Владимирович	orcid.org/0000-0001-6913-5841	D.I. Ivanovsky Institute of Virology of N.F. Gamaleya National Center on Epidemiology and Microbiology of Ministry of Health of Russian Federation, Moscow, Russia					salkh@yandex.ru
OK	Avšič-Županc	Tatjana			orcid.org/0000-0001-6243-0688	Institute of Microbiology and Immunology, Faculty of Medicine, University of Ljubljana, Ljubljana, Slovenia					Tatjana.Avsic@mf.uni-lj.si
OK	Ayllón	María	A.		orcid.org/0000-0001-7893-6106	Centro de Biotecnología y Genómica de Plantas, Universidad Politécnica de Madrid (UPM)—Instituto Nacional de Investigación y Tecnología Agraria y Alimentaria (INIA/CSIC), Campus de Montegancedo, Pozuelo de Alarcón, Madrid, Spain	Departamento de Biotecnología-Biología Vegetal, Escuela Técnica Superior de Ingeniería Agronómica, Alimentaria y de Biosistemas, Universidad Politécnica de Madrid (UPM), Madrid, Spain				mariaangeles.ayllon@upm.es
OK	Bahl	Justin			orcid.org/0000-0001-7572-4300	Center for Ecology of Infectious Diseases, Department of Infectious Diseases, Department of Epidemiology and Biostatistics, Insitute of Bioinformatics, University of Georgia, Athens, GA, USA					justin.bahl@uga.edu
OK	Balkema-Buschmann	Anne			orcid.org/0000-0001-7613-9592	Friedrich-Loeffler-Institut, Institute of Novel and Emerging Infectious Diseases, Greifswald-Insel Riems, Greifswald, Germany					anne.balkema-buschmann@fli.de
OK	Ballinger	Matthew	J.		orcid.org/0000-0001-7453-8725	Department of Biological Sciences, Mississippi State University, Mississippi State, Starkville, MS, USA					ballinger@biology.msstate.edu
OK	Baranwal	Virendra	Kumar		orcid.org/0000-0002-5251-0905	Division of Plant Pathology, ICAR-Indian Agricultural Research Institute, New Delhi, India					vbaranwal2001@yahoo.com
OK	Beer	Martin			orcid.org/0000-0002-0598-5254	Institute of Diagnostic Virology, Friedrich-Loeffler-Institut, Greifswald-Insel Riems, Germany					martin.beer@fli.de
OK	Bejerman	Nicolas			orcid.org/0000-0002-7851-3506	UFyMA, INTA-CONICET, Córdoba, Argentina					bejerman.nicolas@inta.gob.ar
OK	Bergeron	Éric			orcid.org/0000-0003-3398-8628	Division of High-Consequence Pathogens and Pathology, Viral Special Pathogens Branch, Centers for Disease Control and Prevention, Atlanta, GA, USA					exj8@cdc.gov
OK	Biedenkopf	Nadine			orcid.org/0000-0002-6061-8019	Institute of Virology, Philipps-University Marburg, Marburg, Germany					nadine.biedenkopf@staff.uni-marburg.de
OK	Blair	Carol	D.		orcid.org/0000-0002-2803-0354	Department of Microbiology, Immunology and Pathology, Colorado State University, Fort Collins, CO, USA					carol.blair@colostate.edu
OK	Blasdell	Kim	R.		orcid.org/0000-0003-2121-0376	Commonwealth Scientific and Industrial Research Organisation (CSIRO), Australian Centre for Disease Preparedness, Geelong, VIC, Australia					kim.blasdell@csiro.au
OK	Blouin	Arnaud	G.		orcid.org/0000-0003-1360-1529	Virology-Phytoplasmology Laboratory, Agroscope, 1260 Nyon, Switzerland					arnaud.blouin@agroscope.admin.ch
OK	Bradfute	Steven	B.		orcid.org/0000-0002-1985-751X	University of New Mexico Health Sciences Center, Albuquerque, NM, USA					sbradfute@salud.unm.edu
OK	Briese	Thomas			orcid.org/0000-0002-4819-8963	Center for Infection and Immunity, and Department of Epidemiology, Mailman School of Public Health, Columbia University, New York, New York, USA					thomas.briese@columbia.edu
OK	Brown	Paul	A.		orcid.org/0000-0002-6697-7688	French Agency for Food, Environmental and Occupational Heath Safety ANSES, Laboratory of Ploufragan-Plouzané-Niort, Ploufragan, France					paul.brown@anses.fr
OK	Buchholz	Ursula	J.		orcid.org/0000-0002-2329-3198	RNA Viruses Section, Laboratory of Infectious Diseases, National Institute of Allergy and Infectious Diseases, National Institutes of Health, Bethesda, MD, USA					ubuchholz@niaid.nih.gov
OK	Buchmeier	Michael	J.		orcid/org/0000-0002-2387-9287	Department of Molecular Biology and Biochemistry, University of California, Irvine, CA, USA					m.buchmeier@uci.edu
OK	Bukreyev	Alexander			orcid.org/0000-0002-0342-4824	The University of Texas Medical Branch at Galveston, Galveston, TX, USA					alexander.bukreyev@utmb.edu
OK	Burt	Felicity			orcid.org/0000-0002-7238-7799	Division of Virology, National Health Laboratory Service and Division of Virology, University of the Free State, Bloemfontein, Republic of South Africa					burtfj@ufs.ac.za
OK	Büttner	Carmen			orcid.org/0000-0002-2086-2594	Division Phytomedicine, Faculty of Life Sciences, Humboldt-Universität zu Berlin, Berlin, Germany					carmen.buettner@agrar.hu-berlin.de
OK	Calisher	Charles	H.			Colorado State University, Fort Collins, CO, USA					calisher6920@gmail.com
OK	Cao	Mengji		曹孟籍		National Citrus Engineering and Technology Research Center, Citrus Research Institute, Southwest University, Beibei, Chongqing, China					caomengji@cric.cn
OK	Casas	Inmaculada			orcid.org/0000-0003-1840-1198	Respiratory Virus and Influenza Unit, National Microbiology Center, Instituto de Salud Carlos III, Madrid, Spain					icasas@isciii.es
OK	Chandran	Kartik			orcid.org/0000-0003-0232-7077	Department of Microbiology and Immunology, Albert Einstein College of Medicine, Bronx, NY, USA					kartik.chandran@einstein.yu.edu
OK	Charrel	Rémi	N.		orcid.org/0000-0002-7675-8251	Unite des Virus Emergents (Aix-Marseille Univ-IRD 190-Inserm 1207), Marseille, France					remi.charrel@univ-amu.fr
OK	Chaturvedi	Krishna	Kumar		orcid.org/0000-0002-6529-5466	Centre for Agricultural Bioinformatics, ICAR-Indian Agricultural Statistics Research Institute, New Delhi, India					kkcchaturvedi@gmail.com
OK	Chooi	Kar	Mun		orcid.org/0000-0003-2511-7224	The New Zealand Institute for Plant and Food Research Limited, Auckland, New Zealand					Karmun.Chooi@plantandfood.co.nz
OK	Crane	Anya			orcid.org/0000-0002-2060-2469	Integrated Research Facility at Fort Detrick, National Institute of Allergy and Infectious Diseases, National Institutes of Health, Frederick, MD, USA					anya.crane@nih.gov
OK	Dal Bó	Elena				CIDEFI. Facultad de Ciencias Agrarias y Forestales, Universidad de La Plata, La Plata, Argentina					elenadalbocastanion@gmail.com
OK	de la Torre	Juan Carlos			orcid.org/0000-0002-8171-8115	Department of Immunology and Microbiology IMM-6, The Scripps Research Institute, La Jolla, CA, USA					juanct@scripps.edu
OK	de Souza	William	M.		orcid.org/0000-0002-0025-8293	World Reference Center for Emerging Viruses and Arboviruses and Department of Microbiology and Immunology, The University of Texas Medical Branch at Galveston, Galveston, TX, USA					wmarciel@hotmail.com
OK	de Swart	Rik	L.		orcid.org/0000-0003-3599-8969	Department of Virology, Wageningen Bioveterinary Research, Lelystad, The Netherlands					rik.deswart@wur.nl
OK	Debat	Humberto			orcid.org/0000-0003-3056-3739	Instituto de Patología Vegetal, Centro de Investigaciones Agropecuarias, Instituto Nacional de Tecnología Agropecuaria (IPAVE-CIAP-INTA), Córdoba, Argentina	Consejo Nacional de Investigaciones Científicas y Técnicas, Unidad de Fitopatología y Modelización Agrícola, Córdoba, Argentina				debat.humberto@inta.gob.ar
OK	Dheilly	Nolwenn	M.		orcid.org/0000-0002-3675-5013	UMR 1161 Virology ANSES/INRAE/ENVA, ANSES Animal Health Laboratory, Maisons-Alfort, France					nolwenn.dheilly@anses.fr
OK	Di Paola	Nicholas			orcid.org/0000-0002-9694-3913	United States Army Medical Research Institute of Infectious Diseases, Fort Detrick, Frederick, MD, USA					nicholas.dipaola.civ@health.mil
OK	Di Serio	Francesco			orcid.org/0000-0003-2822-704X	Istituto per la Protezione Sostenibile delle Piante, Consiglio Nazionale delle Ricerche, Bari, Italy					francesco.diserio@ipsp.cnr.it
OK	Dietzgen	Ralf	G.		orcid.org/0000-0002-7772-2250	Queensland Alliance for Agriculture and Food Innovation, The University of Queensland, St. Lucia, QLD, Australia					r.dietzgen@uq.edu.au
OK	Digiaro	Michele			orcid.org/0009-0006-3089-3606	CIHEAM, Istituto Agronomico Mediterraneo di Bari, Valenzano, Italy					digiaro@iamb.it
OK	Drexler	J. Felix			orcid.org/0000-0002-3509-0232	Institute of Virology, Charité-Universitätsmedizin Berlin, corporate member of Freie Universität Berlin, Humboldt-Universität zu Berlin, Berlin, Germany					felix.drexler@charite.de
OK	Duprex	W. Paul			orcid.org/0000-0003-1716-6376	School of Medicine, University of Pittsburgh, Pittsburgh, PA, USA					pduprex@pitt.edu
OK	Dürrwald	Ralf			orcid.org/0000-0002-3432-0438	Robert Koch Institut, Berlin, Germany					duerrwaldr@rki.de
OK	Easton	Andrew	J.		orcid.org/0000-0002-2288-3882	School of Life Sciences, University of Warwick, Coventry, UK					A.J.Easton@warwick.ac.uk
OK	Elbeaino	Toufic			orcid.org/0000-0003-2211-7907	CIHEAM, Istituto Agronomico Mediterraneo di Bari, Valenzano, Italy					elbeaino@iamb.it
OK	Ergünay	Koray			orcid.org/0000-0001-5422-1982	Department of Medical Microbiology, Virology Unit, Hacettepe University Faculty of Medicine, Ankara, Turkey; Walter Reed Biosystematics Unit (WRBU), Smithsonian Institution, Museum Support Center, Suitland, MD, USA; One Health Branch, Walter Reed Army Institute of Research (WRAIR), Silver Spring, MD, USA; Department of Entomology, Smithsonian Institution–National Museum of Natural History (NMNH),…		Walter Reed Biosystematics Unit (WRBU), Smithsonian Institution, Museum Support Center, Suitland, MD, USA	One Health Branch, Walter Reed Army Institute of Research (WRAIR), Silver Spring, MD, USA	Department of Entomology, Smithsonian Institution–National Museum of Natural History (NMNH), Washington, DC, USA	ekoray@hacettepe.edu.tr
OK	Feng	Guozhong		冯国忠	orcid.org/0000-0002-9489-9322	China National Rice Research Institute, Hangzhou, China					fengguozhong@caas.cn
OK	Firth	Andrew	E.		orcid.org/0000-0002-7986-9520	Department of Pathology, University of Cambridge, Cambridge, UK					aef24@cam.ac.uk
OK	Fooks	Anthony	R.		orcid.org/0000-0002-3243-6154	Animal and Plant Health Agency, Weybridge, Surrey, UK					Tony.Fooks@apha.gov.uk
OK	Formenty	Pierre	B. H.		orcid.org/0000-0002-9482-5411	World Health Organization, Geneva, Switzerland					formentyp@who.int
OK	Freitas-Astúa	Juliana			orcid.org/0000-0002-0506-6880	Embrapa Cassava and Fruits, Cruz das Almas, Bahia, Brazil					juliana.astua@embrapa.br
OK	Gago-Zachert	Selma			orcid.org/0000-0002-1084-2119	Institute of Biochemistry and Biotechnology, Martin Luther University Halle-Wittenberg, Halle/Saale, Germany					selma.gago-zachert@bct.uni-halle.de
OK	García	María Laura			orcid.org/0000-0001-6468-6943	Instituto de Biotecnología y Biología Molecular, Facultad de Ciencias Exactas, CONICET UNLP, La Plata, Argentina					marialauragarcia2010@gmail.com
OK	García-Sastre	Adolfo			orcid.org/0000-0002-6551-1827	Icahn School of Medicine at Mount Sinai, New York, NY, USA					Adolfo.Garcia-Sastre@mssm.edu
OK	Garrison	Aura	R.		orcid.org/0000-0003-3034-6400	United States Army Medical Research Institute of Infectious Diseases, Fort Detrick, Frederick, MD, USA					aura.r.garrison.civ@health.mil
OK	Gaskin	Thomas	R.			Brandenburg State Office of Rural Development, Agriculture and Land Consolidation (LELF), Frankfurt, Germany	Division Phytomedicine, Thaer-Institute of Agricultural and Horticultural Sciences, Humboldt-Universität Zu Berlin, Berlin, Germany				thomas.gaskin@lelf.brandenburg.de
OK	Gong	Wenjie			orcid.org/0000-0002-7239-7188	State Key Laboratory for Zoonotic Diseases, Key Laboratory of Zoonoses Research, Ministry of Education, College of Veterinary Medicine, Jilin University, Changchun, China					gong@jlu.edu.cn
ΟΚ	Gonzalez	Jean-Paul	J.		orcid.org/0000-0003-3063-1770	Department of Microbiology and Immunology, Division of Biomedical Graduate Research Organization, School of Medicine, Georgetown University, Washington, DC, USA					Jean.Paul.Gonzalez@georgetown.edu
OK	Goüy de Bellocq	Joëlle			orcid.org/0000-0001-5831-6284	Institute of Vertebrate Biology of the Czech Academy of Sciences, Brno, Czech Republic					joellegouy@gmail.com
OK	Griffiths	Anthony			orcid.org/0000-0001-5435-8364	Department of Virology, Immunology and Microbiology, Chobanian and Avedisian School of Medicine; National Emerging Infectious Diseases Laboratories, Boston University, Boston, MA, USA					ahgriff@bu.edu
OK	Groschup	Martin	H.		orcid.org/0000-0003-0215-185X	Institute of Novel and Emerging Infectious Diseases, Friedrich-Loeffler-Institut, Greifswald-Insel Riems, Germany					Martin.Groschup@fli.de
OK	Günther	Ines				Division Phytomedicine, Thaer-Institute of Agricultural and Horticultural Sciences, Humboldt-Universität Zu Berlin, Berlin, Germany					i_guenther2015@yahoo.com
OK	Günther	Stephan			orcid.org/0000-0002-6562-0230	Department of Virology, WHO Collaborating Centre for Arboviruses and Hemorrhagic Fever Reference and Research, Bernhard-Nocht Institute for Tropical Medicine, Hamburg, Germany					guenther@bni.uni-hamburg.de
OK	Hammond	John			orcid.org/0000-0001-7593-747X	United States Department of Agriculture, Agricultural Research Service, USNA, Floral and Nursery Plants Research Unit, Beltsville, MD, USA					John.Hammond@usda.gov
OK	Hasegawa	Yusuke		長谷川勇介		Department of Clinical Plant Science, Hosei University, Koganei, Tokyo, 184-8584, Japan					ys.hasegawa@asahi-kg.co.jp
OK	Hayashi	Kazusa		林一沙		Kochi Agricultural Research Center, Nankoku, Kochi, Japan					kazusa_hayashi@ken3.pref.kochi.lg.jp
OK	Hepojoki	Jussi			orcid.org/0000-0001-5699-214X	Department of Virology, University of Helsinki, Medicum, Helsinki, Finland	Institute of Veterinary Pathology, Vetsuisse Faculty, University of Zurich, Zurich, Switzerland				jussi.hepojoki@helsinki.fi
OK	Higgins	Colleen	M.			The School of Science, Auckland University of Technology, Auckland, New Zealand					colleen.higgins@aut.ac.nz
ΟΚ	Hongō	Seiji		本郷誠治		Department of Infectious Diseases, Yamagata University Faculty of Medicine, Yamagata, Japan					shongou@med.id.yamagata-u.ac.jp
ΟΚ	Horie	Masayuki		堀江真行	orcid.org/0000-0003-4682-7698	Graduate School of Veterinary Science, Osaka Metropolitan University, Izumisano, Osaka, Japan	International Research Center for Infectious Diseases, Osaka Metropolitan University, Izumisano, Osaka, Japan				mhorie@omu.ac.jp
ΟΚ	Hughes	Holly	R.		orcid.org/0000-0003-1380-8263	Centers for Disease Control and Prevention, Fort Collins, CO, USA					ltr8@cdc.gov
OK	Hume	Adam	J.		orcid.org/0000-0001-8454-3472	Department of Virology, Immunology and Microbiology, Chobanian and Avedisian School of Medicine; National Emerging Infectious Diseases Laboratories, Boston University, Boston, MA, USA					hume@bu.edu
ΟΚ	Hyndman	Timothy	H.		orcid.org/0000-0003-4083-562X	School of Veterinary Medicine, Murdoch University, Murdoch, WA, Australia					T.Hyndman@murdoch.edu.au
ΟΚ	Ikeda	Kenichi		池田健一		Graduate School of Agricultural Science, Kobe University, Kobe, Hyogo, Japan					ikeken@phoenix.kobe-u.ac.jp
ΟΚ	Jiāng	Dàohóng		姜道宏	orcid.org/0000-0002-3862-7461	State Key Laboratory of Agricultural Microbiology, Huazhong Agricultural University, Wuhan, Hubei Province, China					daohongjiang@mail.hzau.edu.cn
ΟΚ	Jonson	Gilda	B.		orcid.org/0000-0003-0097-8634	International Rice Research Institute, College, Los Baños, 4032, Laguna, Philippines					g.jonson@irri.org
ΟΚ	Junglen	Sandra			orcid.org/0000-0002-3799-6011	Institute of Virology, Charité-Universitätsmedizin Berlin, Corporate Member of Freie Universität Berlin, Humboldt-Universität zu Berlin, and Berlin Institute of Health, Charitéplatz 1, Berlin 10117, Germany.					sandra.junglen@charite.de
ΟΚ	Klempa	Boris			orcid.org/0000-0002-6931-1224	Institute of Virology, Biomedical Research Center, Slovak Academy of Sciences, Bratislava, Slovakia					boris.klempa@savba.sk
ΟΚ	Klingström	Jonas			orcid.org/0000-0001-9076-1441	Department of Biomedical and Clinical Sciences, Linköping University, Linköping, Sweden					jonas.klingstrom@liu.se
ΟΚ	Kondō	Hideki		近藤秀樹	orcid.org/0000-0001-9220-5350	Institute of Plant Science and Resources, Okayama University, Kurashiki, Japan					hkondo@okayama-u.ac.jp
ΟΚ	Koonin	Eugene	V.		orcid.org/0000-0003-3943-8299	National Center for Biotechnology Information, National Library of Medicine, National Institutes of Health, Bethesda, MD, USA					koonin@ncbi.nlm.nih.gov
ΟΚ	Krupovic	Mart			orcid.org/0000-0001-5486-0098	Institut Pasteur, Université Paris Cité, CNRS UMR6047, Archaeal Virology Unit, Paris, France					mart.krupovic@pasteur.fr
ΟΚ	Kubota	Kenji		久保田健嗣	orcid.org/0000-0002-6324-0891	Institute for Plant Protection, NARO, Tsukuba, Ibaraki, Japan					kubotak@affrc.go.jp
ΟΚ	Kurath	Gael				US Geological Survey Western Fisheries Research Center, Seattle, Washington, USA					gkurath@usgs.gov
OK	Laenen	Lies			orcid.org/0000-0001-9118-8608	KU Leuven, Rega Institute, Zoonotic Infectious Diseases unit, Leuven, Belgium	Department of Laboratory Medicine, University Hospitals Leuven, Leuven, Belgium				lies.laenen@uzleuven.be
OK	Lambert	Amy	J.		orcid.org/0000-0002-7571-3529	Centers for Disease Control and Prevention, Fort Collins, CO, USA					ahk7@CDC.GOV
OK	Lǐ	Jiànróng		李建荣		Department of Veterinary Biosciences, College of Veterinary Medicine, The Ohio State University, Columbus, OH, USA					li.926@osu.edu
OK	Li	Jun-Min		李俊敏	orcid.org/0000-0002-8385-8912	Institute of Plant Virology, Ningbo University, Ningbo, China					lijunmin@nbu.edu.cn
OK	Liu	Ran		刘然	orcid.org/0000-0002-0823-4026	Illumina (China), Beijing, China					liuran_aqua@aliyun.com
OK	Lukashevich	Igor	S.		orcid.org/0000-0001-6523-5116	Department of Pharmacology and Toxicology, School of Medicine, and the Center for Predictive Medicine for Biodefense and Emerging Infectious Diseases, University of Louisville, Louisville, KY, USA					isluka01@louisville.edu
OK	MacDiarmid	Robin	M.			The New Zealand Institute for Plant and Food Research Limited, Auckland, New Zealand	School of Biological Sciences, The University of Auckland, Auckland, New Zealand				robin.macdiarmid@plantandfood.co.nz
OK	Maes	Piet			orcid.org/0000-0002-4571-5232	KU Leuven, Rega Institute, Zoonotic Infectious Diseases unit, Leuven, Belgium					piet.maes@kuleuven.be
OK	Marklewitz	Marco			orcid.org/0000-0003-1828-8770	FIND, the global alliance for diagnostics, Geneva, Switzerland					marco.marklewitz@finddx.org
OK	Marshall	Sergio	H.		orcid.org/0000-0003-0438-8252 Biology Department Faculty of Sciences Pontifical Catholic University of Valparaiso -Curauma Campus-Valparaiso-Chile	Instituto de Biología-Laboratorio de Genética Molecular-Pontificia Universidad Católica de ValparaísoCampus Curauma, Valparaíso, Chile					sergio.marshall@pucv.cl
OK	Marzano	Shin-Yi	L.		orcid.org/0000-0003-0548-3761	United States Department of Agriculture, Agricultural Research Service, Toledo, OH, USA					shinyi.marzano@usda.gov
OK	McCauley	John	W.		orcid.org/0000-0002-4744-6347	Worldwide Influenza Centre, Francis Crick Institute, London, UK					john.mccauley@crick.ac.uk
OK	Mirazimi	Ali				Folkhalsomyndigheten, Stockholm, Sweden					Ali.Mirazimi@ki.se
OK	Mühlberger	Elke			orcid.org/0000-0003-3547-9376	Department of Virology, Immunology and Microbiology, Chobanian and Avedisian School of Medicine; National Emerging Infectious Diseases Laboratories, Boston University, Boston, MA, USA					muehlber@bu.edu
OK	Nabeshima	Tomoyuki		鍋島朋之	orcid.org/0000-0002-6570-096X	Department of Agriculture, Yamagata University, Tsuruoka, Japan					nabeshima@tds1.tr.yamagata-u.ac.jp
OK	Naidu	Rayapati			orcid.org/0000-0002-7273-5116	Department of Plant Pathology, Irrigated Agricultural Research and Extension Center, Washington State University, Prosser, WA, USA					naidu.rayapati@wsu.edu
OK	Natsuaki	Tomohide		夏秋知英	orcid.org/0000-0003-1823-7308	Utsunomiya University, Utsunomiya, Japan					natsuaki@cc.utsunomiya-u.ac.jp
OK	Navarro	Beatriz			orcid.org/0000-0001-8981-1018	Istituto per la Protezione Sostenibile delle Piante, Consiglio Nazionale delle Ricerche, Bari, Italy					beatriz.navarro@ipsp.cnr.it
OK	Navarro	José	A.		orcid.org/0000-0003-2844-9742	Instituto de Biología Molecular y Celular de Plantas, Universitat Politècnica de València-Consejo Superior de Investigaciones Científicas, Valencia, Spain					janavarr@ibmcp.upv.es
OK	Neriya	Yutaro		煉谷裕太朗	orcid.org/0000-0002-1385-0050	School of Agriculture, Utsunomiya University, Utsunomiya, Japan					neriya@a.utsunomiya-u.ac.jp
OK	Netesov	Sergey	V.	Нетёсов Сергей Викторович	orcid.org/0000-0002-7786-2464	Novosibirsk State University, Novosibirsk, Novosibirsk Oblast, Russia					netesov.s@nsu.ru
OK	Neumann	Gabriele			orcid.org/0000-0001-7054-1775	Department of Pathobiological Sciences, Influenza Research Institute, University of Wisconsin-Madison, Madison, USA					gabriele.neumann@wisc.edu
OK	Nowotny	Norbert			orcid.org/0000-0002-3548-571X	Institute of Virology, University of Veterinary Medicine Vienna, Vienna, Austria	College of Medicine, Mohammed Bin Rashid University of Medicine and Health Sciences, Dubai, United Arab Emirates				Norbert.Nowotny@vetmeduni.ac.at
	Nunes	Márcio	R. T.		orcid.org/0000-0001-9739-5499	Evandro Chagas Institute, Ananindeua, Pará, Brazil					marcionunesbrasil@yahoo.com.br
OK	Ochoa-Corona	Francisco	M.		orcid.org/0000-0002-4112-8209	Institute for Biosecurity and Microbial Forensics. Stillwater, Oklahoma State University, Oklahoma, USA					ochoaco@okstate.edu
OK	Okada	Tomoyuki		岡田知之		Kochi Agricultural Research Center, Nankoku, Kochi, Japan					tomoyuki_okada@ken4.pref.kochi.lg.jp
OK	Palacios	Gustavo			orcid.org/0000-0001-5062-1938	Department of Microbiology, Icahn School of Medicine at Mount Sinai, New York, NY, USA					gustavo.palacios@mssm.edu
ΟΚ	Pallás	Vicente			orcid.org/0000-0003-4954-989X	Instituto de Biología Molecular y Celular de Plantas (IBMCP), Consejo Superior de Investigaciones Cientificas-Universitat Politècnica de Valencia, Valencia, Spain					vpallas@ibmcp.upv.es
ΟΚ	Papa	Anna		Άννα Παπά	orcid.org/0000-0002-6643-3322	National Reference Centre for Arboviruses and Haemorrhagic Fever viruses, Department of Microbiology, Medical School, Aristotle University of Thessaloniki, Thessaloniki, Greece					annap.med@gmail.com
ΟΚ	Paraskevopoulou	Sofia		Σοφία Παρασκευοπούλου	orcid.org/0000-0003-2608-2596	Bioinformatics and Systems Biology, Robert Koch Institute, Berlin, Germany					paraskevopoulous@rki.de
ΟΚ	Parrish	Colin	R.			College of Veterinary Medicine, Baker Institute for Animal Health, Cornell University, Ithaca, NY, USA					crp3@cornell.edu
ΟΚ	Pauvolid-Corrêa	Alex			orcid.org/0000-0002-6924-157X	Departamento de Veterinária, Universidade Federal de Viçosa, Viçosa, MG, Brazil					pauvolid-correa@ufv.br
ΟΚ	Pawęska	Janusz	T.		orcid.org/0000-0001-8776-7519	Center for Emerging Zoonotic and Parasitic Diseases, National Institute for Communicable Diseases of the National Health Laboratory Service, Sandringham-Johannesburg, Gauteng, South Africa					januszp@nicd.ac.za
ΟΚ	Pérez	Daniel	R.		orcid.org/0000-0002-6569-5689	Department of Population Health, College of Veterinary Medicine, University of Georgia, Athens, GA, USA					dperez1@uga.edu
ΟΚ	Pfaff	Florian				Departemental Analysis Laboratory, Poligny, France					Florian.Pfaff@fli.de
ΟΚ	Plemper	Richard	K.		orcid.org/0000-0003-2034-2107	Center for Translational Antiviral Research, Georgia State University Insittute for Biomedical Sciences, Atlanta, GA, USA					rplemper@gsu.edu
ΟΚ	Postler	Thomas	S.		orcid.org/0000-0002-3558-9084	Vaccine Design and Development Laboratory, International AIDS Vaccine Initiative, Brooklyn, NY, USA					tpostler@iavi.org
ΟΚ	Rabbidge	Lee	O.			The New Zealand Institute for Plant and Food Research Limited, Auckland, New Zealand	The School of Science, Auckland University of Technology, Auckland, New Zealand				lee.rabbidge@gmail.com
ΟΚ	Radoshitzky	Sheli	R.		orcid.org/0000-0001-8976-8056	Division of Antivirals, Office of Infectious Diseases, Center for Drug Evaluation and Research, Food and Drug Administration, Silver Spring, MD, USA					sheliijo@gmail.com
OK	Ramos-González	Pedro	L.		orcid.org/0000-0002-9640-6587	Instituto Biológico de São Paulo, São Paulo, SP, Brazil					plrg1970@gmail.com
OK	Rehanek	Marius			orcid.org/0000-0002-5710-5060	Division Phytomedicine, Faculty of Life Sciences, Humboldt-Universität zu Berlin, Berlin, Germany					marius.rehanek@agrar.hu-berlin.de
OK	Resende	Renato	O.		orcid.org/0000-0003-3852-1576	Departamento de Biologia Celular, Universidade de Brasília, Brasília, Brazil					rresende@unb.br
OK	Reyes	Carina	A.		orcid.org/0000-0002-9816-8690	Instituto de Biotecnología y Biología Molecular, CONICET-UNLP, Facultad de Ciencias Exactas, Unversidad Nacional de La Plata, Buenos Aires, Argentina					carinar@biol.unlp.edu.ar
OK	Rodrigues	Thaís	C. S.		orcid.org/0000-0001-6992-1295	Department of Infectious Diseases and Immunology, College of Veterinary Medicine, University of Florida, Gainesville, Florida, USA					thaiscarneiro_25@hotmail.com
OK	Romanowski	Víctor			orcid.org/0000-0001-6378-7929	Instituto de Biotecnología y Biología Molecular, CONICET-UNLP, Facultad de Ciencias Exactas, Unversidad Nacional de La Plata, Buenos Aires, Argentina					vromanowski@gmail.com
OK	Rubbenstroth	Dennis			orcid.org/0000-0002-8209-6274	Institute of Diagnostic Virology, Friedrich-Loeffler-Institut, Greifswald-Insel Riems, Germany					Dennis.Rubbenstroth@fli.de
OK	Rubino	Luisa			orcid.org/0000-0002-2073-2415	Istituto per la Protezione Sostenibile delle Piante, Consiglio Nazionale delle Ricerche, Bari, Italy					luisa.rubino@ipsp.cnr.it
OK	Runstadler	Jonathan	A.		orcid.org/0000-0002-6747-7765	Department of Infectious Disease & Global Health, Tufts University Cummings School of Veterinary Medicine, North Grafton, MA, USA					jonathan.runstadler@tufts.edu
OK	Sabanadzovic	Sead			orcid.org/0000-0002-2995-2633	Department of Biochemistry, Molecular Biology, Entomology and Plant Pathology, Mississippi State University, Mississippi State, Mississippi, USA					SSabanadzovic@entomology.msstate.edu
OK	Sadiq	Sabrina			orcid.org/0000-0002-9844-8692	Sydney Institute for Infectious Diseases, School of Medical Sciences, The University of Sydney, Sydney, Australia					sabrina.sadiq@sydney.edu.au
OK	Salvato	Maria	S.		orcid.org/0000-0002-3357-5391	Department of Veterinary Medicine, University of Maryland, College Park, MD 20742, USA					msalvat1@umd.edu
OK	Sasaya	Takahide		笹谷孝英	orcid.org/0000-0002-5020-9377	Institute for Plant Protection, National Agriculture and Food Research Organization, Tsukuba, Japan					tsasaya@afrc.go.jp
OK	Schwemmle	Martin			orcid.org/0000-0002-2972-6855	Faculty of Medicine, University Medical Center-University Freiburg, Freiburg, Germany					martin.schwemmle@uniklinik-freiburg.de
OK	Sharpe	Stephen	R.		orcid.org/0000-0001-6423-8497	Hawkesbury Institute for the Environment, Western Sydney University, Sydney, NSW, Australia					Stephen.Sharpe@westernsydney.edu.au
OK	Shi	Mang		施莽	orcid.org/0000-0002-6154-4437	Sun Yat-sen University, Shenzhen, China					shim23@mail.sysu.edu.cn
OK	Shimomoto	Yoshifumi		下元祥史	orcid.org/0000-0002-0796-7068	Kochi Agricultural Research Center, Nankoku, Kochi, Japan					yoshifumi_shimomoto@ken2.pref.kochi.lg.jp
OK	Sidharthan	Venkidusamy	Kavi		orcid.org/0000-0003-1561-549X	Division of Genetics and Tree Improvement, Institute of Forest Biodiversity (ICFRE), Hyderabad, India					kavisidharthan.v@gmail.com
OK	Sironi	Manuela			orcid.org/0000-0002-2267-5266	Bioinformatics Unit, Scientific Institute IRCCS “E. Medea”, Bosisio Parini, Italy					manuela.sironi@BP.LNF.it
OK	Smither	Sophie			orcid.org/0000-0002-7835-3581	CBR Division, Dstl, Porton Down, Salisbury, Wiltshire, UK					sjsmither@mail.dstl.gov.uk
OK	Song	Jin-Won		송진원	orcid.org/0000-0003-0796-8332	Department of Microbiology, College of Medicine, Korea University, Seoul, Republic of Korea					jwsong@korea.ac.kr
OK	Spann	Kirsten	M.		orcid.org/0000-0003-0567-8382	School of Biomedical Sciences, Faculty of Health, Queensland University of Technology, Brisbane, QLD, Australia					Kirsten.Spann@qut.edu.au
OK	Spengler	Jessica	R.		orcid.org/0000-0002-5383-0513	Viral Special Pathogens Branch, Division of High-Consequence Pathogens and Pathology, Centers for Disease Control and Prevention, Atlanta, GA, USA					JSpengler@cdc.gov
OK	Stenglein	Mark	D.		orcid.org/0000-0002-0993-813X	Department of Microbiology, Immunology, and Pathology, College of Veterinary Medicine and Biomedical Sciences, Colorado State University, Fort Collins, CO, USA					Mark.Stenglein@ColoState.edu
OK	Takada	Ayato		高田礼人	orcid.org/0000-0003-2464-6642	Division of Global Epidemiology, International Institute for Zoonosis Control, Hokkaido University, Sapporo, Japan					atakada@czc.hokudai.ac.jp
OK	Takeyama	Sawana		竹山さわな		Institute for Plant Protection, NARO, Tsukuba, Ibaraki, Japan					takeyamas004@affrc.go.jp
OK	Tatara	Akio		多々良明夫		Faculty of Agricultural Production and Management, Shizuoka Professional University of Agriculture, Shizuoka, Shizuoka, Japan					tatara.akio@spua.ac.jp
ΟΚ	Tesh	Robert	B.		orcid.org/0000-0002-9226-397x	The University of Texas Medical Branch at Galveston, Galveston, TX, USA					rtesh@utmb.edu
OK	Thornburg	Natalie	J.		orcid.org/0000-0003-3523-3616	Centers for Disease Control and Prevention, Atlanta, GA, USA					nax3@cdc.gov
OK	Tian	Xin				National Citrus Engineering and Technology Research Center, Citrus Research Institute, Southwest University, Beibei, Chongqing, China					395485918@qq.com
ΟΚ	Tischler	Nicole	D.		orcid.org/0000-0002-4578-4780	Laboratorio de Virología Molecular, Centro Ciencia & Vida, Fundación Ciencia & Vida and Facultad de Medicina y Ciencia, Universidad San Sebastián, Santiago, Chile					ntischler@cienciavida.org
ΟΚ	Tomitaka	Yasuhiro		冨髙保弘	orcid.org/0000-0002-6914-4016	Institute for Plant Protection, National Agriculture and Food Research Organization, Tsukuba, Japan					yasut@afrc.go.jp
OK	Tomonaga	Keizō		朝長啓造	orcid.org/0000-0003-0405-7103	Institute for Life and Medical Sciences (LiMe), Kyoto University, Kyoto, Japan					tomonaga.keizo.5r@kyoto-u.ac.jp;
OK	Tordo	Noël			orcid.org/0000-0001-5873-059X	Institut Pasteur de Guinée, BP 4416, Conakry, Guinea					ntordo@pasteur.fr
ΟΚ	Tu	Changchun		涂长春	ocrid.org/0000-0002-8134-7502	College of Veterinary Medicine, Jiangsu Co-innovation Center for Prevention and Control of Important Animal Infectious Diseases and Zoonoses, Yangzhou University, Yangzhou, China	Changchun Veterinary Research Institute, Chinese Academy of Agricultural Sciences, Changchun, China	State Key Laboratory of Human and Animal Zoonotic Infectious Diseases, Key Laboratory of Zoonoses Research, Ministry of Education, College of Veterinary Medicine, Jilin University, Changchun, China			changchun_tu@hotmail.com
OK	Turina	Massimo			orcid.org/0000-0002-9659-9470	Institute for Sustainable Plant Protection, National Research Council of Italy (IPSP-CNR), Torino, Italy					massimo.turina@ipsp.cnr.it
ΟΚ	Tzanetakis	Ioannis	E.	Ιωάννης Ε. Τζανετάκης	orcid.org/0000-0002-5970-1763	Department of Entomology and Plant Pathology, Division of Agriculture, University of Arkansas System, Fayetteville, AR, USA					itzaneta@uark.edu
ΟΚ	Vaira	Anna Maria			orcid.org/0000-0001-6702-1162	Institute for Sustainable Plant Protection, National Research Council of Italy (IPSP-CNR), Torino, Italy					annamaria.vaira@ipsp.cnr.it
ΟΚ	van den Hoogen	Bernadette			orcid.org/0000-0003-1996-8559	Department of Viroscience, Erasmus MC, University Medical Centre Rotterdam, Rotterdam, The Netherlands					b.vandenhoogen@erasmusmc.nl
ΟΚ	Vanmechelen	Bert			orcid.org/0000-0002-8350-4356	Department of Microbiology, Immunology and Transplantation, KU Leuven, Leuven, Belgium					bert.vanmechelen@kuleuven.be
ΟΚ	Vasilakis	Nikos		Νίκος Βασιλάκης	orcid.org/0000-0002-0708-3289	The University of Texas Medical Branch at Galveston, Galveston, TX, USA					nivasila@utmb.edu
ΟΚ	Verbeek	Martin			orcid.org/0000-0002-8973-3803	Wageningen University and Research, Biointeractions and Plant Health, Wageningen, The Netherlands					martin.verbeek@wur.nl
ΟΚ	von Bargen	Susanne			orcid.org/0000-0001-8321-1572	Division Phytomedicine, Faculty of Life Sciences, Humboldt-Universität zu Berlin, Berlin, Germany					susanne.von.bargen@agrar.hu-berlin.de
ΟΚ	Wada	Jiro		和田治郎	orcid.org/0000-0001-9846-0846	Integrated Research Facility at Fort Detrick, National Institute of Allergy and Infectious Diseases, National Institutes of Health, Frederick, MD, USA					wadaj@niaid.nih.gov
ΟΚ	Wahl	Victoria			orcid.org/0000-0002-6588-4308	National Biodefense Analysis and Countermeasures Center, Fort Detrick, Frederick, MD, USA					victoria.wahl@st.dhs.gov
ΟΚ	Walker	Peter	J.		orcid.org/0000-0003-1851-642X	School of Chemistry and Molecular Biosciences, University of Queensland, St. Lucia, QLD, Australia					peter.walker@uq.edu.au
ΟΚ	Waltzek	Thomas	B.		orcid.org/0000-0001-6383-5978	Department of Veterinary Microbiology and Pathology, Washington State University, Pullman, WA, United States					tomwaltzek@gmail.com
ΟΚ	Whitfield	Anna	E.		orcid.org/0000-0002-3538-015X	Department of Entomology and Plant Pathology, North Carolina State University, Raleigh, NC, USA					awhitfi@ncsu.edu
ΟΚ	Wolf	Yuri	I.		orcid.org/0000-0002-0247-8708	National Center for Biotechnology Information, National Library of Medicine, National Institutes of Health, Bethesda, MD, USA					wolf@ncbi.nlm.nih.gov
ΟΚ	Xia	Han		夏菡	orcid.org/0000-0001-9932-6040	Key Laboratory of Special Pathogens and Biosafety, Wuhan Institute of Virology, Chinese Academy of Sciences, Wuhan, China					hanxia@wh.iov.cn
ΟΚ	Xylogianni	Evanthia		Ευανθία Ξυλογιάννη		Plant Pathology Laboratory, Department of Crop Science, School of Agricultural Production, Infrastructure and Environment, Agricultural University of Athens, Votanikos, Athens, Greece					eyaxylogian@gmail.com
ΟΚ	Yanagisawa	Hironobu		栁澤広宣	orcid.org/0000-0002-6729-466X	Yokohama Plant Protection Station, Yokohama, Kanagawa, Japan					hironobu_yanagisa090@maf.go.jp
ΟΚ	Yano	Kazutaka		矢野和孝		Kochi Agricultural Research Center, Nankoku, Kochi, Japan					kazutaka_yano@ken2.pref.kochi.lg.jp
ΟΚ	Ye	Gongyin		叶恭银	orcid.org/0000-0003-4937-8867	Institute of Insect Sciences, Zhejiang University, Hangzhou, China					chu@zju.edu.cn
ΟΚ	Yuan	Zhiming		袁志明	orcid.org/0000-0002-3234-9616	Key Laboratory of Special Pathogens and Biosafety, Wuhan Institute of Virology, Chinese Academy of Sciences, Wuhan, China					yzm@wh.iov.cn
ΟΚ	Zerbini	F. Murilo			orcid.org/0000-0001-8617-0200	Dep. de Fitopatologia/BIOAGRO, Universidade Federal de Viçosa, Viçosa, MG, Brazil					zerbini@ufv.br
ΟΚ	Zhang	Guilin		张桂林		Center for Disease Control and Prevention of Xinjiang Military Command Area, Urumqi, Xinjiang, China					1920473941@qq.com
ΟΚ	Zhang	Song		张松	orcid.org/0000-0003-0587-0438	National Citrus Engineering and Technology Research Center, Citrus Research Institute, Southwest University, Beibei, Chongqing, China	Guangxi Academy of Specialty Crops, Guilin, Guangxi, China				qq371260@email.swu.edu.cn
ΟΚ	Zhang	Yong-Zhen		张永振		School of Life Sciences and Human Phenome Institute, Fudan University, Shanghai, China					zhangyongzhen@fudan.edu.cn
ΟΚ	Zhao	Lu		赵路	orcid.org/0009-0005-3074-3969	Key Laboratory of Special Pathogens and Biosafety, Wuhan Institute of Virology, Chinese Academy of Sciences, Wuhan, China	University of Chinese Academy of Sciences, Beijing, China				luzhaowiv@qq.com
ΟΚ	Økland	Arnfinn Lodden			orcid.org/0000-0003-3062-4386	Pharmaq Analytiq, Bergen, Norway					arnfinn.lodden.okland@zoetis.com
